# Supplementary material for: Transcriptome Analysis Reveals a Follicular Microenvironment Melanogenesis Axis in Black-to-White Coat-Color Transition of Junken Meat Sheep
Source: Biology (Basel). 2026 Jun 30;15(13):1042. doi: 10.3390/biology15131042 (PMC13360250; doi:10.3390/biology15131042)
Supplement: Supplementary file 1 [file biology-15-01042-s001.zip]

Archive with 1 entries (1 files):
- biology-4345931-supplementary.pdf
